# Supplementary material for: Optimization of In Situ Indentation Protocol to Map the Mechanical Properties of Articular Cartilage
Source: Materials (Basel). 2022 Sep 16;15(18):6425. doi: 10.3390/ma15186425 (PMC9505484; doi:10.3390/ma15186425)
Supplement: Supplementary file 1 [file materials-15-06425-s001.zip]

Archive with 22 entries (22 files):
- materials-1861581-supplementary.pdf
- Supplementary Figure S1.tif
- Supplementary Figure S10.tif
- Supplementary Figure S11.tif
- Supplementary Figure S12.tif
- Supplementary Figure S13.tif
- Supplementary Figure S14.tif
- Supplementary Figure S15.tif
- Supplementary Figure S16.tif
- Supplementary Figure S17.eps
- Supplementary Figure S2.png
- Supplementary Figure S3.png
- Supplementary Figure S4.eps
- Supplementary Figure S5.tif
- Supplementary Figure S6.tif
- Supplementary Figure S7.tif
- Supplementary Figure S8.tif
- Supplementary Figure S9.tif
- Supplementary Table S1.txt
- Supplementary Table S2.txt
- Supplementary Table S3.txt
- Supplementary Table S4.txt
