# Supplementary material for: Optimization of In Situ Indentation Protocol to Map the Mechanical Properties of Articular Cartilage
Source: Materials (Basel). 2022 Sep 16;15(18):6425. doi: 10.3390/ma15186425 (PMC9505484; doi:10.3390/ma15186425)
Supplement: Supplementary file 1 [file materials-15-06425-s001.zip › Supplementary Table S2.txt]

E0 (MPa) _	noPI	PIa	PI2a	PI3a		S0 (N) _	noPI	PIa	PI2a	PI3a		Tau (s) _	noPI	PIa	PI2a	PI3a		Beta _	noPI	PIa	PI2a	PI3a
E0 (MPa) 1	0.60	0.62	0.60	0.60		S0 (N) 1	0.17	0.17	0.17	0.17		Tau (s) 1	24.50	24.57	22.75	24.22		Beta 1	0.723	0.754	0.730	0.713
E0 (MPa) 2	0.74	0.72	0.74	0.73		S0 (N) 2	0.17	0.17	0.17	0.17		Tau (s) 2	19.49	21.78	19.19	19.26		Beta 2	0.682	0.706	0.672	0.683
E0 (MPa) 3	0.87	0.86	0.84	0.85		S0 (N) 3	0.35	0.34	0.35	0.35		Tau (s) 3	12.21	12.68	12.07	11.99		Beta 3	0.559	0.569	0.560	0.554
E0 (MPa) 4	0.88	0.90	0.89	0.88		S0 (N) 4	0.33	0.31	0.31	0.33		Tau (s) 4	19.90	20.17	19.98	19.69		Beta 4	0.677	0.686	0.686	0.684
E0 (MPa) 5	0.92	0.95	0.90	0.91		S0 (N) 5	0.23	0.22	0.22	0.23		Tau (s) 5	21.82	21.87	20.90	21.52		Beta 5	0.726	0.738	0.717	0.725
E0 (MPa) 6	1.04	1.10	1.05	1.05		S0 (N) 6	0.27	0.29	0.27	0.27		Tau (s) 6	20.92	20.68	20.08	20.92		Beta 6	0.704	0.717	0.695	0.702
E0 (MPa) 7	1.30	1.28	1.28	1.28		S0 (N) 7	0.51	0.48	0.50	0.49		Tau (s) 7	16.33	16.46	15.52	16.34		Beta 7	0.629	0.630	0.643	0.622
E0 (MPa) 8	1.30	1.36	1.29	1.31		S0 (N) 8	0.36	0.34	0.35	0.35		Tau (s) 8	22.98	23.27	23.12	23.17		Beta 8	0.754	0.763	0.758	0.755
E0 (MPa) 9	1.45	1.47	1.40	1.43		S0 (N) 9	0.67	0.63	0.64	0.66		Tau (s) 9	14.70	14.81	14.71	14.52		Beta 9	0.619	0.648	0.622	0.620
E0 (MPa) 10	1.47	1.82	1.71	1.48		S0 (N) 10	0.70	0.91	0.74	0.69		Tau (s) 10	16.27	16.15	16.00	16.26		Beta 10	0.636	0.650	0.625	0.637
E0 (MPa) 11	1.57	1.57	1.52	1.56		S0 (N) 11	1.10	1.10	1.07	1.09		Tau (s) 11	9.51	9.79	9.44	9.39		Beta 11	0.533	0.543	0.534	0.531
E0 (MPa) 12	1.62	1.57	1.59	1.58		S0 (N) 12	0.73	0.71	0.71	0.72		Tau (s) 12	13.88	13.95	13.95	13.75		Beta 12	0.619	0.642	0.630	0.613
E0 (MPa) 13	1.70	1.75	1.65	1.68		S0 (N) 13	0.91	0.91	0.90	0.95		Tau (s) 13	14.18	14.94	14.43	14.02		Beta 13	0.610	0.619	0.614	0.611
E0 (MPa) 14	1.74	1.60	1.81	1.76		S0 (N) 14	0.70	0.78	0.69	0.69		Tau (s) 14	15.50	15.92	15.10	15.58		Beta 14	0.639	0.642	0.636	0.639
E0 (MPa) 15	2.13	2.70	2.41	2.24		S0 (N) 15	1.12	1.09	1.10	1.12		Tau (s) 15	15.94	16.25	16.01	15.96		Beta 15	0.640	0.657	0.643	0.638
E0 (MPa) 16	2.33	2.52	2.33	2.29		S0 (N) 16	0.95	1.03	0.95	0.98		Tau (s) 16	13.57	13.11	13.90	13.13		Beta 16	0.603	0.598	0.611	0.598
E0 (MPa) 17	2.58	2.74	2.65	2.63		S0 (N) 17	1.00	0.96	0.94	0.94		Tau (s) 17	12.84	13.93	12.88	12.41		Beta 17	0.587	0.608	0.589	0.579
E0 (MPa) 18	2.86	3.58	3.36	2.82		S0 (N) 18	1.74	2.02	1.83	1.81		Tau (s) 18	9.20	10.82	9.04	9.38		Beta 18	0.538	0.568	0.534	0.542
E0 (MPa) 19	2.95	2.84	2.87	2.91		S0 (N) 19	2.50	2.36	2.48	2.46		Tau (s) 19	4.03	3.95	3.95	3.77		Beta 19	0.443	0.439	0.442	0.436
E0 (MPa) 20	2.96	3.57	3.09	3.00		S0 (N) 20	1.43	1.20	1.32	1.43		Tau (s) 20	7.38	8.10	7.63	7.43		Beta 20	0.509	0.517	0.513	0.510
E0 (MPa) 21	3.35	4.06	3.64	3.31		S0 (N) 21	1.29	1.37	1.33	1.23		Tau (s) 21	14.77	14.45	14.57	14.54		Beta 21	0.631	0.625	0.624	0.620
E0 (MPa) 22	3.53	3.79	3.27	3.57		S0 (N) 22	1.74	1.85	1.70	1.75		Tau (s) 22	6.42	6.65	6.26	6.57		Beta 22	0.488	0.495	0.486	0.490
E0 (MPa) 23	3.53	3.88	3.65	3.75		S0 (N) 23	2.29	2.27	2.16	2.26		Tau (s) 23	9.63	10.59	9.38	9.28		Beta 23	0.547	0.563	0.539	0.539
E0 (MPa) 24	3.64	4.56	3.79	3.58		S0 (N) 24	1.72	2.01	1.67	1.66		Tau (s) 24	11.25	11.55	10.77	10.97		Beta 24	0.582	0.590	0.574	0.578
E0 (MPa) 25	3.73	4.00	3.52	3.77		S0 (N) 25	2.16	2.08	2.04	2.15		Tau (s) 25	9.78	9.87	9.33	9.75		Beta 25	0.554	0.551	0.547	0.553
E0 (MPa) 26	3.86	4.07	4.05	3.78		S0 (N) 26	1.85	1.66	1.84	1.86		Tau (s) 26	6.88	7.14	6.91	6.85		Beta 26	0.496	0.502	0.500	0.492
E0 (MPa) 27	4.31	4.79	4.09	4.50		S0 (N) 27	3.15	3.03	2.97	3.09		Tau (s) 27	9.09	8.85	9.19	8.93		Beta 27	0.556	0.553	0.559	0.552
E0 (MPa) 28	4.64	4.96	4.83	4.80		S0 (N) 28	2.64	2.57	2.52	2.55		Tau (s) 28	15.92	15.30	15.74	15.43		Beta 28	0.644	0.635	0.640	0.636
E0 (MPa) 29	4.88	5.59	5.15	5.11		S0 (N) 29	2.75	2.71	2.76	2.76		Tau (s) 29	13.98	14.30	14.23	14.02		Beta 29	0.632	0.639	0.637	0.633
E0 (MPa) 30	4.93	5.30	5.07	4.95		S0 (N) 30	4.73	4.51	4.71	4.74		Tau (s) 30	18.14	17.10	17.62	18.28		Beta 30	0.734	0.711	0.727	0.737
E0 (MPa) 31	5.19	5.56	5.31	5.14		S0 (N) 31	3.95	3.72	3.83	3.91		Tau (s) 31	11.63	10.51	10.77	11.33		Beta 31	0.609	0.589	0.592	0.602
E0 (MPa) 32	5.19	6.32	5.55	5.40		S0 (N) 32	5.27	4.93	5.02	5.23		Tau (s) 32	12.59	12.50	12.45	12.34		Beta 32	0.644	0.642	0.640	0.640
E0 (MPa) 33	5.63	6.39	5.73	5.55		S0 (N) 33	5.29	5.16	5.20	5.29		Tau (s) 33	8.24	8.68	8.53	8.42		Beta 33	0.564	0.572	0.567	0.567
E0 (MPa) 34	5.88	6.64	5.22	5.75		S0 (N) 34	3.73	4.36	3.64	3.51		Tau (s) 34	4.94	5.18	4.94	4.81		Beta 34	0.486	0.497	0.486	0.480
E0 (MPa) 35	6.41	7.11	6.53	6.40		S0 (N) 35	4.83	4.59	4.76	4.80		Tau (s) 35	10.28	10.63	10.13	10.11		Beta 35	0.591	0.594	0.590	0.589
E0 (MPa) 36	6.51	6.82	6.53	6.54		S0 (N) 36	4.34	3.93	4.03	4.27		Tau (s) 36	12.81	12.73	13.39	12.91		Beta 36	0.628	0.625	0.637	0.629
E0 (MPa) 37	6.92	7.08	6.71	6.68		S0 (N) 37	5.30	4.93	5.08	5.07		Tau (s) 37	2.10	2.87	2.03	2.13		Beta 37	0.430	0.453	0.427	0.429
E0 (MPa) 38	6.96	7.38	6.63	6.92		S0 (N) 38	3.85	4.25	3.76	3.91		Tau (s) 38	4.78	5.25	4.72	4.61		Beta 38	0.487	0.499	0.485	0.483
E0 (MPa) 39	6.98	8.04	7.89	6.86		S0 (N) 39	2.96	2.59	2.70	2.94		Tau (s) 39	7.51	7.69	7.61	7.49		Beta 39	0.516	0.521	0.516	0.514
E0 (MPa) 40	7.20	8.01	7.85	7.56		S0 (N) 40	4.20	4.01	3.91	3.99		Tau (s) 40	7.55	7.83	7.32	7.71		Beta 40	0.523	0.527	0.516	0.522
E0 (MPa) 41	7.25	8.40	7.53	7.23		S0 (N) 41	8.44	8.03	8.36	8.44		Tau (s) 41	12.86	12.78	12.74	13.09		Beta 41	0.663	0.657	0.660	0.666
E0 (MPa) 42	7.29	8.66	7.29	7.19		S0 (N) 42	6.18	5.94	6.11	6.14		Tau (s) 42	6.88	7.39	7.02	6.86		Beta 42	0.537	0.547	0.539	0.537
E0 (MPa) 43	7.64	8.56	8.03	7.82		S0 (N) 43	12.50	12.32	12.68	12.88		Tau (s) 43	6.58	6.69	6.53	6.52		Beta 43	0.573	0.575	0.573	0.573
E0 (MPa) 44	8.67	9.22	8.89	8.83		S0 (N) 44	6.38	5.70	5.99	6.36		Tau (s) 44	12.31	12.43	12.39	12.72		Beta 44	0.638	0.637	0.636	0.645
E0 (MPa) 45	9.45	10.29	9.50	9.39		S0 (N) 45	5.15	6.21	5.47	5.43		Tau (s) 45	4.35	4.53	4.18	4.40		Beta 45	0.481	0.487	0.478	0.482
E0 (MPa) 46	9.55	10.70	10.16	9.94		S0 (N) 46	5.94	5.36	5.76	5.87		Tau (s) 46	15.02	15.03	14.66	14.45		Beta 46	0.666	0.659	0.658	0.655
E0 (MPa) 47	9.58	10.05	10.14	9.60		S0 (N) 47	6.30	5.62	6.05	6.18		Tau (s) 47	12.48	12.20	11.80	12.45		Beta 47	0.608	0.598	0.595	0.605
E0 (MPa) 48	9.90	10.69	10.04	10.28		S0 (N) 48	4.99	4.43	4.57	4.72		Tau (s) 48	8.27	8.52	8.04	8.24		Beta 48	0.541	0.543	0.535	0.538
E0 (MPa) 49	10.07	11.27	9.97	10.15		S0 (N) 49	12.72	12.28	12.58	12.66		Tau (s) 49	2.46	2.74	2.44	2.38		Beta 49	0.446	0.451	0.445	0.443
E0 (MPa) 50	10.15	10.20	9.71	9.91		S0 (N) 50	13.52	12.96	13.30	13.43		Tau (s) 50	7.47	7.79	7.41	7.23		Beta 50	0.600	0.606	0.600	0.595
E0 (MPa) 51	10.26	9.12	10.10	10.06		S0 (N) 51	13.93	10.88	13.47	13.90		Tau (s) 51	12.47	14.32	12.41	12.55		Beta 51	0.697	0.725	0.697	0.698
E0 (MPa) 52	10.91	9.78	10.49	11.08		S0 (N) 52	13.82	10.81	12.66	13.54		Tau (s) 52	6.61	7.43	6.66	6.47		Beta 52	0.552	0.563	0.552	0.549
E0 (MPa) 53	10.96	11.76	10.93	10.84		S0 (N) 53	8.25	7.93	8.16	8.17		Tau (s) 53	7.63	8.04	7.74	7.58		Beta 53	0.582	0.589	0.583	0.580
E0 (MPa) 54	10.97	9.89	10.36	10.82		S0 (N) 54	14.97	11.74	12.71	14.75		Tau (s) 54	4.18	4.90	5.22	4.00		Beta 54	0.523	0.540	0.542	0.519
E0 (MPa) 55	11.36	12.21	11.30	11.24		S0 (N) 55	10.53	9.08	10.20	10.44		Tau (s) 55	10.01	10.02	10.01	9.95		Beta 55	0.636	0.637	0.633	0.632
E0 (MPa) 56	11.50	13.00	11.40	11.56		S0 (N) 56	7.73	7.44	7.57	7.76		Tau (s) 56	4.94	5.25	4.84	4.80		Beta 56	0.483	0.492	0.480	0.479
E0 (MPa) 57	11.54	11.34	11.08	11.50		S0 (N) 57	10.02	7.99	9.43	9.90		Tau (s) 57	11.74	13.61	12.08	11.54		Beta 57	0.663	0.686	0.669	0.660
E0 (MPa) 58	11.93	13.27	11.86	11.99		S0 (N) 58	11.93	11.44	11.78	11.96		Tau (s) 58	5.84	6.10	5.85	5.85		Beta 58	0.562	0.565	0.563	0.563
E0 (MPa) 59	12.42	13.26	12.75	12.52		S0 (N) 59	13.18	11.36	12.58	13.18		Tau (s) 59	7.75	8.23	7.99	7.60		Beta 59	0.581	0.583	0.586	0.580
E0 (MPa) 60	12.99	14.24	13.19	12.89		S0 (N) 60	8.28	7.74	8.11	8.35		Tau (s) 60	5.81	6.76	6.36	5.96		Beta 60	0.518	0.538	0.523	0.520
E0 (MPa) 61	14.18	15.69	14.43	14.35		S0 (N) 61	7.63	8.21	7.85	7.95		Tau (s) 61	6.17	6.02	6.05	5.99		Beta 61	0.528	0.526	0.526	0.524
E0 (MPa) 62	14.22	14.90	14.27	14.22		S0 (N) 62	20.07	17.22	19.44	19.92		Tau (s) 62	7.13	7.46	7.04	6.90		Beta 62	0.600	0.598	0.597	0.595
E0 (MPa) 63	14.42	15.06	14.38	14.38		S0 (N) 63	10.10	8.90	9.85	9.93		Tau (s) 63	4.34	5.31	4.30	4.26		Beta 63	0.477	0.500	0.476	0.475
E0 (MPa) 64	14.84	17.30	15.38	14.84		S0 (N) 64	12.46	11.13	11.92	12.47		Tau (s) 64	8.63	8.95	8.87	8.62		Beta 64	0.608	0.613	0.609	0.608
E0 (MPa) 65	15.84	17.32	16.10	15.16		S0 (N) 65	20.12	18.62	19.30	19.69		Tau (s) 65	3.10	2.57	2.85	3.02		Beta 65	0.510	0.483	0.504	0.508
E0 (MPa) 66	15.98	16.54	16.33	15.79		S0 (N) 66	10.71	8.73	9.85	10.43		Tau (s) 66	5.89	6.31	5.78	5.72		Beta 66	0.513	0.517	0.508	0.508
E0 (MPa) 67	16.52	19.17	17.85	16.72		S0 (N) 67	14.77	13.92	14.56	14.97		Tau (s) 67	10.81	11.48	10.64	10.88		Beta 67	0.638	0.640	0.641	0.639
E0 (MPa) 68	16.54	19.06	16.08	16.50		S0 (N) 68	22.47	21.25	21.87	22.26		Tau (s) 68	3.19	2.82	3.10	3.10		Beta 68	0.510	0.489	0.505	0.507
E0 (MPa) 69	17.36	18.36	17.29	17.33		S0 (N) 69	13.96	14.99	13.96	14.06		Tau (s) 69	6.85	6.85	6.70	6.58		Beta 69	0.588	0.584	0.586	0.582
E0 (MPa) 70	18.08	16.43	17.53	18.14		S0 (N) 70	22.18	20.36	21.83	22.19		Tau (s) 70	4.86	5.36	5.06	4.79		Beta 70	0.555	0.565	0.555	0.553
E0 (MPa) 71	19.10	20.11	18.88	18.90		S0 (N) 71	26.72	25.39	26.31	26.61		Tau (s) 71	3.40	3.85	3.39	3.37		Beta 71	0.526	0.539	0.527	0.526
E0 (MPa) 72	21.37	21.42	20.40	21.09		S0 (N) 72	17.92	13.46	16.82	17.70		Tau (s) 72	2.60	3.16	2.60	2.55		Beta 72	0.490	0.503	0.492	0.490
