# Supplementary material for: Optimization of In Situ Indentation Protocol to Map the Mechanical Properties of Articular Cartilage
Source: Materials (Basel). 2022 Sep 16;15(18):6425. doi: 10.3390/ma15186425 (PMC9505484; doi:10.3390/ma15186425)
Supplement: Supplementary file 1 [file materials-15-06425-s001.zip › Supplementary Table S3.txt]

Indenter diameter	1 mm	2 mm	3 mm	4 mm	5 mm	6 mm	8 mm
E0 (MPa) 1__________	7.41	8.53	8.55	8.86	9.44	10.38	10.91
E0 (MPa) 2__________	5.77	8.05	9.36	9.85	9.92	10.12	9.94
E0 (MPa) 3__________	8.11	11.95	15.48	16.40	16.66	17.85	17.58
E0 (MPa) 4__________	6.73	10.00	11.40	12.86	12.71	13.23	10.89
E0 (MPa) 5__________	3.79	4.81	6.30	8.65	8.22	9.06	7.01
E0 (MPa) 6__________	7.48	10.32	11.90	13.88	15.19	16.74	15.16
E0 (MPa) 7__________	6.63	6.09	5.41	5.44	6.39	6.74	6.83
E0 (MPa) 8__________	5.51	5.87	9.76	10.46	10.57	12.24	12.60
E0 (MPa) 9__________	4.71	4.74	7.70	10.83	12.55	13.36	15.31
E0 (MPa) 10_________	5.98	6.25	6.30	6.39	6.81	8.57	9.03
E0 (MPa) 11_________	5.54	6.77	7.66	8.35	8.54	8.81	9.03
E0 (MPa) 12_________	6.34	7.56	8.02	9.34	10.18	10.41	10.49
E0 (MPa) 13_________	11.77	12.38	12.98	12.84	13.16	13.18	13.04
E0 (MPa) 14_________	7.71	8.02	9.35	9.61	9.84	10.33	10.19
E0 (MPa) 15_________	5.82	7.44	7.86	9.09	8.89	9.41	9.51
E0 (MPa) 16_________	6.51	7.77	9.29	8.15	8.48	7.66	7.45
E0 (MPa) 17_________	6.57	5.69	5.48	5.77	8.25	8.39	8.31
E0 (MPa) 18_________	7.07	7.57	8.31	8.59	8.71	9.12	9.51
E0 (MPa) 19_________	5.80	8.36	10.04	11.77	12.01	13.77	14.11
E0 (MPa) 20_________	6.84	7.35	7.56	10.18	9.13	10.69	8.34
E0 (MPa) 21_________	2.01	4.80	4.71	5.67	5.85	6.38	4.95
E0 (MPa) 22_________	3.73	5.21	6.30	7.41	7.97	8.36	9.07
E0 (MPa) 23_________	2.57	3.96	3.94	4.88	4.47	4.52	4.44
E0 (MPa) 24_________	6.02	5.76	5.49	5.49	5.42	6.42	5.28
E0 (MPa) 25_________	6.11	7.02	8.85	8.67	9.01	9.54	9.27
E0 (MPa) 26_________	7.31	9.20	10.90	12.23	13.25	12.76	11.22
E0 (MPa) 27_________	7.32	8.22	8.67	9.03	9.40	9.60	9.45
E0 (MPa) 28_________	5.29	4.90	4.37	4.23	4.01	3.98	4.10
E0 (MPa) 29_________	4.72	4.70	5.49	6.62	6.77	6.95	6.06
E0 (MPa) 30_________	1.69	1.92	3.06	3.57	4.15	5.65	4.26
E0 (MPa) 31_________	8.17	9.49	10.27	11.04	10.49	11.15	8.80
E0 (MPa) 32_________	6.83	9.34	11.87	11.95	12.14	12.27	12.36
E0 (MPa) 33_________	4.63	4.17	4.19	4.20	4.13	4.20	4.48
E0 (MPa) 34_________	5.29	7.41	9.13	9.55	10.37	11.33	10.67
E0 (MPa) 35_________	3.48	3.42	3.47	3.41	3.56	3.72	3.97
E0 (MPa) 36_________	4.94	5.90	7.25	8.42	5.96	5.93	5.76
E0 (MPa) 37_________	3.42	3.26	3.53	3.94	4.04	4.47	3.98
E0 (MPa) 38_________	6.59	6.98	7.10	7.90	7.94	7.93	7.30
E0 (MPa) 39_________	5.90	5.64	5.75	5.59	6.01	6.04	5.98
E0 (MPa) 40_________	6.06	5.44	4.91	4.54	4.23	4.60	5.58
E0 (MPa) 41_________	2.62	2.18	2.19	2.22	2.14	2.41	2.36
E0 (MPa) 42_________	5.56	7.11	8.76	8.73	8.67	10.03	7.93
E0 (MPa) 43_________	3.97	4.57	4.96	4.86	4.80	5.37	5.26
E0 (MPa) 44_________	4.01	4.06	4.70	6.63	6.66	5.82	5.79
E0 (MPa) 45_________	3.77	3.78	3.68	4.44	5.44	6.93	6.84
E0 (MPa) 46_________	5.17	7.58	8.23	9.26	9.62	9.80	9.89
E0 (MPa) 47_________	5.39	5.36	5.41	7.95	7.52	8.76	9.96
E0 (MPa) 48_________	2.64	2.41	2.39	2.32	2.35	2.63	2.53
E0 (MPa) 49_________	6.83	7.43	8.70	8.34	8.82	8.66	8.84
E0 (MPa) 50_________	3.16	3.24	5.13	3.62	4.38	5.57	4.77
E0 (MPa) 51_________	3.37	3.40	3.34	3.43	4.63	4.68	5.63
E0 (MPa) 52_________	5.26	5.36	5.88	6.17	6.89	7.24	7.06
E0 (MPa) 53_________	4.39	6.64	7.94	8.36	9.83	10.33	10.83
E0 (MPa) 54_________	2.86	3.03	4.84	3.06	4.25	4.85	5.54
E0 (MPa) 55_________	2.95	2.97	2.81	2.94	3.23	3.85	3.52
E0 (MPa) 56_________	2.95	2.79	2.73	2.79	2.93	3.28	3.40
E0 (MPa) 57_________	4.39	4.27	4.28	4.07	3.77	4.50	3.69
E0 (MPa) 58_________	2.61	2.74	2.61	2.79	2.87	3.12	2.78
E0 (MPa) 59_________	3.41	4.21	4.60	5.09	5.19	5.78	5.08
E0 (MPa) 60_________	3.37	4.82	5.70	6.46	7.16	8.04	7.73
E0 (MPa) 61_________	4.62	4.60	4.39	5.07	5.33	5.96	6.19
E0 (MPa) 62_________	3.08	3.06	3.08	3.23	3.29	4.08	3.82
E0 (MPa) 63_________	3.02	2.88	2.96	3.23	3.25	3.38	3.83
E0 (MPa) 64_________	0.97	1.00	1.16	1.26	1.29	1.36	1.43
E0 (MPa) 65_________	2.62	2.86	3.88	3.91	4.65	5.20	6.77
E0 (MPa) 66_________	3.63	3.89	3.94	4.50	3.64	4.56	4.58
E0 (MPa) 67_________	3.82	4.49	5.34	6.13	6.64	7.18	7.08
E0 (MPa) 68_________	3.77	4.08	4.95	5.10	5.16	5.20	5.11
E0 (MPa) 69_________	3.11	4.16	5.15	5.18	5.19	5.59	5.57
E0 (MPa) 70_________	1.99	2.18	3.04	3.96	4.16	3.75	4.63
E0 (MPa) 71_________	4.49	3.84	4.52	3.41	3.34	3.53	3.16
E0 (MPa) 72_________	2.15	2.16	2.36	2.77	3.17	2.83	1.92
E0 (MPa) 73_________	2.45	2.34	2.33	2.40	2.42	2.42	2.84
E0 (MPa) 74_________	0.77	1.25	0.89	0.94	1.00	0.80	1.17
E0 (MPa) 75_________	2.03	2.50	2.87	3.44	3.74	3.94	4.58
E0 (MPa) 76_________	2.46	2.21	2.17	2.15	2.59	2.64	2.92
E0 (MPa) 77_________	2.78	2.89	3.08	3.12	3.51	3.91	4.04
E0 (MPa) 78_________	1.12	1.20	1.27	1.38	1.44	1.57	1.59
E0 (MPa) 79_________	1.58	1.44	1.47	1.56	1.63	1.62	1.72
E0 (MPa) 80_________	1.22	1.24	1.26	1.24	1.29	1.40	1.44
E0 (MPa) 81_________	1.31	1.25	1.34	1.38	1.51	1.62	2.08
E0 (MPa) 82_________	1.54	1.40	1.46	1.84	2.46	2.53	3.26
E0 (MPa) 83_________	0.33	0.41	0.45	0.44	0.45	0.47	0.50
E0 (MPa) 84_________	1.85	2.01	2.20	2.79	2.86	3.96	4.05
E0 (MPa) 85_________	0.41	0.53	0.47	0.49	0.53	0.55	0.52
E0 (MPa) 86_________	1.31	1.31	1.32	1.28	1.29	1.32	1.40
E0 (MPa) 87_________	1.04	0.93	0.93	0.93	0.90	0.92	0.75
E0 (MPa) 88_________	0.50	0.64	0.71	0.82	0.96	0.80	0.79
E0 (MPa) 89_________	0.74	0.70	0.66	0.63	0.65	0.64	0.73
E0 (MPa) 90_________	0.86	0.83	0.86	0.88	0.95	0.96	1.06
E0 (MPa) 91_________	0.91	0.98	1.03	0.98	1.03	1.06	1.03
E0 (MPa) 92_________	1.06	0.97	1.08	1.12	1.15	1.19	1.27
E0 (MPa) 93_________	2.20	2.25	2.20	2.27	2.33	2.47	2.24
E0 (MPa) 94_________	0.59	0.74	0.76	0.78	0.82	0.95	0.96
E0 (MPa) 95_________	1.20	1.08	1.15	1.11	1.13	1.12	1.91
E0 (MPa) 96_________	1.01	1.03	0.99	0.95	1.03	1.11	1.10
E0 (MPa) 97_________	0.74	0.74	0.79	0.92	1.08	1.17	1.43
E0 (MPa) 98_________	1.17	1.14	1.28	1.41	1.47	1.52	1.70
E0 (MPa) 99_________	0.57	0.50	0.56	0.57	0.60	0.63	0.69
E0 (MPa) 100________	1.25	1.19	1.23	1.33	1.36	1.46	1.50
E0 (MPa) 101________	1.87	1.51	1.45	1.52	1.55	1.70	1.42
E0 (MPa) 102________	0.31	0.35	0.37	0.41	0.47	0.52	0.57
E0 (MPa) 103________	1.33	1.29	1.37	1.50	1.53	1.69	1.68
E0 (MPa) 104________	0.85	0.88	0.87	0.94	1.00	1.15	1.29
E0 (MPa) 105________	0.42	0.50	0.47	0.53	0.56	0.61	0.63
E0 (MPa) 106________	0.49	0.61	0.66	0.69	0.75	0.78	0.84
E0 (MPa) 107________	0.71	0.66	0.74	0.82	0.87	0.93	0.89
E0 (MPa) 108________	0.39	0.51	0.63	0.67	0.80	0.86	1.09
E0 (MPa) 109________	0.59	0.63	0.69	0.73	0.79	0.84	0.90
E0 (MPa) 110________	0.46	0.38	0.40	0.42	0.43	0.47	0.52
E0 (MPa) 111________	1.13	1.07	1.14	1.15	1.23	1.26	1.39
E0 (MPa) 112________	0.36	0.38	0.46	0.46	0.48	0.51	0.52
E0 (MPa) 113________	0.52	0.68	0.80	0.88	0.94	1.01	1.08
E0 (MPa) 114________	0.44	0.45	0.45	0.45	0.45	0.55	0.64
E0 (MPa) 115________	0.71	0.71	0.85	0.84	0.84	0.89	0.93
E0 (MPa) 116________	0.34	0.34	0.38	0.44	0.48	0.56	0.60
E0 (MPa) 117________	0.47	0.45	0.49	0.54	0.62	0.64	0.67
E0 (MPa) 118________	0.69	0.67	0.72	0.76	0.82	0.86	1.02
E0 (MPa) 119________	0.32	0.33	0.36	0.38	0.41	0.46	0.45
E0 (MPa) 120________	0.43	0.41	0.46	0.46	0.53	0.53	0.55
E0 (MPa) 121________	0.37	0.51	0.53	0.57	0.59	0.64	0.71
E0 (MPa) 122________	0.55	0.45	0.48	0.50	0.51	0.55	0.58
E0 (MPa) 123________	0.76	0.76	0.76	0.79	0.78	0.83	0.82
E0 (MPa) 124________	0.38	0.50	0.44	0.49	0.54	0.59	0.69
E0 (MPa) 125________	0.63	0.61	0.64	0.62	0.67	0.70	0.79
E0 (MPa) 126________	0.37	0.34	0.36	0.38	0.39	0.41	0.47
